# Supplementary material for: Policy Challenges in Ultra-Rare Cancers: Ethical, Social, and Legal Implications of Melanoma Prevention and Diagnosis in Children, Adolescents, and Young Adults
Source: Healthcare (Basel). 2025 Feb 4;13(3):321. doi: 10.3390/healthcare13030321 (PMC11818049; doi:10.3390/healthcare13030321)
Supplement: Supplementary file 1 [file healthcare-13-00321-s001.zip]

Archive with 1 entries (1 files):
- healthcare-3421701-supplementary.pdf
